# Supplementary material for: Phage ImmunoPrecipitation Sequencing (PhIP-Seq): The Promise of High Throughput Serology
Source: Pathogens. 2022 May 11;11(5):568. doi: 10.3390/pathogens11050568 (PMC9143919; doi:10.3390/pathogens11050568)
Supplement: Supplementary file 1 [file pathogens-11-00568-s001.zip]

Archive with 1 entries (1 files):
- pathogens-1715661-supplementary.pdf
